# Supplementary material for: Colchicine pre-treatment and post-treatment does not worsen bleeding or functional outcome after collagenase-induced intracerebral hemorrhage
Source: PLoS One. 2022 Oct 18;17(10):e0276405. doi: 10.1371/journal.pone.0276405 (PMC9578626; doi:10.1371/journal.pone.0276405)
Supplement: S1 Data — (XLSX) [file pone.0276405.s001.xlsx]

## Sheet: Exp 1
Animal ID	Baseline	Day 1	Day 2	Day 3	Day 4	Day 5	Day 6	Day 7	Day 8	Day 9	Day 10	Day 11	Day 12	Day 13	Day 14
	Body Weight
13698	421	426	437	436	443	445	449	447	452	456	460	464	464	462	465
13699	449	451	446	456	461	467	473	478	483	490	495	499	504	503	516
13700	415	421	427	436	433	442	445	445	450	456	465	465	468	472	475
13701	445	444	448	455	456	464	430	473	473	482	480	487	495	490	503
	Body Weight % from baseline
13698	100	101.188	103.8	103.563	105.226	105.701	106.651	106.176	107.363	108.314	109.264	110.214	110.214	109.739	110.451
13699	100	100.445	99.3318	101.559	102.673	104.009	105.345	106.459	107.572	109.131	110.245	111.136	112.249	112.027	114.922
13700	100	101.446	102.892	105.06	104.337	106.506	107.229	107.229	108.434	109.88	112.048	112.048	112.771	113.735	114.458
13701	100	99.7753	100.674	102.247	102.472	104.27	96.6292	106.292	106.292	108.315	107.865	109.438	111.236	110.112	113.034
	Food Consumption (g)
13698		24	27	22	30	27	29	27	23	28	28	26	25	27	23
13699		33	32	29	32	29	31	33	32	32	33	28	30	29	32
13700		29	28	26	24	26	25	24	23	30	25	26	27	23	29
13701		32	30	31	28	29	20	31	27	31	30	31	31	24	29
	% Food Consumption
13698		100	112.5	91.6667	125	112.5	120.833	112.5	95.8333	116.667	116.667	108.333	104.167	112.5	95.8333
13699		100	96.9697	87.8788	96.9697	87.8788	93.9394	100	96.9697	96.9697	100	84.8485	90.9091	87.8788	96.9697
13700		100	96.5517	89.6552	82.7586	89.6552	86.2069	82.7586	79.3103	103.448	86.2069	89.6552	93.1034	79.3103	100
13701		100	93.75	96.875	87.5	90.625	62.5	96.875	84.375	96.875	93.75	96.875	96.875	75	90.625
	Water Consumption (g)
13698		40	39	43	42	38	34	36	37	41	39	32	32	32	37
13699		46	46	55	49	56	43	45	43	45	50	40	49	39	44
13700		44	41	35	39	40	38	37	39	46	41	40	40	38	41
13701		39	43	43	40	48	31	44	44	50	48	48	39	42	48
	% Water Consumption
13698		100	97.5	107.5	105	95	85	90	92.5	102.5	97.5	80	80	80	92.5
13699		100	100	119.565	106.522	121.739	93.4783	97.8261	93.4783	97.8261	108.696	86.9565	106.522	84.7826	95.6522
13700		100	93.1818	79.5455	88.6364	90.9091	86.3636	84.0909	88.6364	104.545	93.1818	90.9091	90.9091	86.3636	93.1818
13701		100	110.256	110.256	102.564	123.077	79.4872	112.821	112.821	128.205	123.077	123.077	100	107.692	123.077

## Sheet: Exp 2
* Empty cells indicate exclusions made for reasons outlined in the Supplemental Material. Cells labeled 'X' in water consumption data were exclusions made due to unexpected change or leakage of water
Animal ID	Group	NDS		%Muscle Water Content	Body Weight					Weight %)					Food Consumption					Water Consumption	Water C	Water Consumption (1 day pre-ICH)	Water Consumption (1 day post- ICH)	Water Consumption (2 days post-ICH)	Hematoma Volume	Cell Counts
		Baseline	48 hr post-ICH	48 hr post-ICH	Baseline	1 day pre-ICH	day of ICH	1 day post-ICH	2 days post-ICH	Baseline	1 day pre-ICH	day of ICH	1 day post-ICH	2 days post-ICH	Baseline	1 day pre-ICH	day of ICH	1 day post-ICH	2 days post-ICH	Baseline	1 day pre-ICH	day of ICH	1 day post-ICH	2 days post-ICH	48 hr post-ICH	Average/ROI
13784	VEH	0	7	76.7018	249	259	265	258	268	100	104.016	106.426	103.614	107.631	29	26	24	18	25	33	31	33	27	32	41.63	230.667
13785	VEH	0	1	76.7355	259	268	276	283	285	100	103.475	106.564	109.266	110.039	29	29	19	24	27	37	33	35	39	39	23.62	242
13786	COLC-PRE	2	4	72.1875	247	253	264	266	274	100	102.429	106.883	107.692	110.931	25	33	20	23	22	31	36	37	33	40	26.25	256.667
13787	COLC-POST	0	6	75.0309	258	264	278	268	279	100	102.326	107.752	103.876	108.14	35	28	26	26	28	34	33	37	25	41	41.34	238.333
13788	COLC-PRE	0	5	76.4192	251	261	270	268	278	100	103.984	107.57	106.773	110.757	51	28	56	7	19	34	37	38	25	41	35.79	269.333
13789	COLC-PRE	1	2	75.7801	254	262	268	258	273	100	103.15	105.512	101.575	107.48	34	37	21	19	35	39	42	39	43	46	43.3	212.667
13790	COLC-POST	0	4	76.5592	254	261	272	267	281	100	102.756	107.087	105.118	110.63	61	38	20	3	21	30	31	32	24	36	40.21	282
13791	COLC-POST	0	6	75.2651	244	255	261	251	264	100	104.508	106.967	102.869	108.197	48	34	23	25	34	35	42	38	29	44	46.54
13792	VEH	0	1	73.8705	260	272	281	280	287	100	104.615	108.077	107.692	110.385	29	32	27	22	30	36	42	41	31	42	26.44	323
13793	VEH	1	3	75.7754	268	276	282	271	283	100	102.985	105.224	101.119	105.597	32	38	29	21	30	34	34	33	24	44	44.92	284
13794	VEH	0	4	76.0194	263	268	273	274	280	100	101.901	103.802	104.183	106.464	26	21	22	20	21	37	35	37	31	35	39.2	326.333
13795	VEH	0	1	72.4608	260	266	277	275	281	100	102.308	106.538	105.769	108.077	25	23	25	20	20	28	30	34	24	35	28.05	264.667
13796	COLC-POST	1	2	72.6614	270	277	288	279	290	100	102.593	106.667	103.333	107.407	24	24	23	15	19	37	35	38	27	35	38.79	235.667
13797	VEH	1	2	75.6311	255	257	268	266	273	100	100.784	105.098	104.314	107.059	22	21	20	19	27	27	31	30	25	32	33.35	209.667
13798	COLC-POST	0	1	73.5277	261	270	280	282	283	100	103.448	107.28	108.046	108.429	27	26	27	27	17	32	39	39	30	33	37.6	253.667
13799	COLC-POST	0	5	75.6331	266	275	281	279	291	100	103.383	105.639	104.887	109.398	32	19	25	20	23	X	39	36	24	36	36.56	266
13800	COLC-PRE	0	5	73.2965	258	270	281	269	287	100	104.651	108.915	104.264	111.24	26	29	26	21	25	36	27	37	22	38	44.2	230.333
13801	COLC-POST	0	1	74.0008	284	293	301	298	306	100	103.169	105.986	104.93	107.746	25	28	26	20	25	34	41	40	33	40	37.03	284.333
13802	COLC-PRE	0	1	72.5614	236	239	249	241	245	100	101.271	105.508	102.119	103.814	24	21	24	14	18	27	27	30	18	23	52.8	180.667
13803	COLC-PRE	0	5	74.3881	285	297	302	302	314	100	104.211	105.965	105.965	110.175	26	29	26	32	26	31	34	36	32	38	42.6	272.667
13804	VEH	0	4	72.093	308	325	343	328	342	100	105.519	111.364	106.494	111.039	29	34	37	28	29	34	47	47	25	44	37.53	317
13805	COLC-PRE	0	6	73.7133	330	337	350	304	324	100	102.121	106.061	92.1212	98.1818	31	32	34	2	19	36	46	47	2	34	65.31	214.667
13806	COLC-POST	0	2	71.0533	335	345	363	353	367	100	102.985	108.358	105.373	109.552											35.44	284
13807	VEH	0	3	70.2303	310	334	337	332	339	100	107.742	108.71	107.097	109.355	29	38	35	32	24	42	53	53	40	39	41.91	275.667
13808	COLC-PRE	0	4	73.0095	312	324	331	324	337	100	103.846	106.09	103.846	108.013	31	35	32	26	29	35	43	41	29	42	40.92	247.667
13809	VEH	0	5	73.677	318	329	344	333	335	100	103.459	108.176	104.717	105.346	28	31	32	26	29	42	47	53	30	42	49.88	229.5
13810	COLC-PRE	0	4	70.6305	316	322	335	329	335	100	101.899	106.013	104.114	106.013	26	43	18	24	24	35	42	43	37	39	42.94	230.667
13811	COLC-POST	0	8	76.0085	278	280	287	255	245	100	100.719	103.237	91.7266	88.1295						28	36	36	4	4	56.09	248
13812	COLC-POST	1	7	73.8413	338	346	359	322	342	100	102.367	106.213	95.2663	101.183											45.66	239
13813	COLC-PRE	0	6	73.2804	287	291	310	300	311	100	101.394	108.014	104.53	108.362	24	29	29	17	29	33	42	45	X	41	45.28	246.333

## Sheet: Exp 3
Animal	Group	NDS		%Water content
		Baseline	48 hr post-ICH	Contra Striatum	Ipsi Striatum	Contra Cortex	Ipsi Cortex	Cerebellum	Contra Striatum	Ipsi Striatum	Contra Cortex	Ipsi Cortex	Cerebellum
14113	VEH	0	4	0.778165	0.79845	0.79225	0.806233	0.772563	77.8165	79.845	79.225	80.6233	77.2563
14114	COLC-POST	0	6	0.778046	0.810884	0.764276	0.783764	0.773438	77.8046	81.0884	76.4276	78.3764	77.3438
14115	VEH	0	1	0.794118	0.819635	0.777621	0.800858	0.780994	79.4118	81.9635	77.7621	80.0858	78.0994
14116	VEH	0	0	0.763903	0.786567	0.776794	0.794216	0.776531	76.3903	78.6567	77.6794	79.4216	77.6531
14117	VEH	1	2	0.771218	0.867797	0.779762	0.790506	0.780589	77.1218	86.7797	77.9762	79.0506	78.0589
14118	COLC-POST	0	4	0.809581	0.824561	0.79524	0.802752	0.779252	80.9581	82.4561	79.524	80.2752	77.9252
14119	COLC-POST	0	6	0.781784	0.828571	0.798742	0.809342	0.780176	78.1784	82.8571	79.8742	80.9342	78.0176
14120	VEH	0	7	0.783712	0.8357	0.785999	0.802333	0.778519	78.3712	83.57	78.5999	80.2333	77.8519
14121	COLC-POST	0	4	0.788401	0.838115	0.778887	0.825933	0.779887	78.8401	83.8115	77.8887	82.5933	77.9887
14122	COLC-POST	0	8	0.770531	0.803241	0.775306	0.803097	0.769553	77.0531	80.3241	77.5306	80.3097	76.9553
14123	VEH	0	3	0.767134	0.795562	0.78352	0.791423	0.775174	76.7134	79.5562	78.352	79.1423	77.5174
14124	COLC-POST	1	2	0.779397	0.803381	0.775785	0.772251	0.769918	77.9397	80.3381	77.5785	77.2251	76.9918
14125	COLC-POST	0	9	0.783032	0.840881	0.803167	0.813842	0.779649	78.3032	84.0881	80.3167	81.3842	77.9649
14126	VEH	0	2	0.766247	0.797391	0.771916	0.794273	0.772068	76.6247	79.7391	77.1916	79.4273	77.2068
14127	COLC-POST	0	7	0.786765	0.83283	0.791884	0.795837	0.776327	78.6765	83.283	79.1884	79.5837	77.6327
14128	COLC-POST	1	3	0.776899	0.787966	0.772662	0.790576	0.775962	77.6899	78.7966	77.2662	79.0576	77.5962
14129	VEH	0	10	0.775095	0.822018	0.784336	0.799467	0.775414	77.5095	82.2018	78.4336	79.9467	77.5414
14130	COLC-POST	0	5	0.77963	0.838392	0.784284	0.799752	0.775844	77.963	83.8392	78.4284	79.9752	77.5844
14131	VEH	0	8	0.771995	0.828431	0.785258	0.797745	0.77672	77.1995	82.8431	78.5258	79.7745	77.672
14132	VEH	0	1	0.763016	0.841549	0.779631	0.795957	0.776302	76.3016	84.1549	77.9631	79.5957	77.6302

## Sheet: Exp 4
* Empty cells are unavailable due to exclusionary factors noted in the detailed methods (supplemental material)
Animal ID	Group	NDS				Ladder				Lesion Volume	Perls Positive Area	Average Perls Cell Count	NDS Rank			Ladder Rank			Average Rank
		Baseline	3 d post-ICH	7 d post-ICH	14 d post-ICH	Baseline	3 d post-ICH	7 d post-ICH	14 d post-ICH				3 d post-ICH	7 d post-ICH	14 d post-ICH	3 d post-ICH	7 d post-ICH	14 d post-ICH
13952	COLCH-POST	0	6	1	1	0		1	1	21.62	5.6	183.5	28	3	10			8	12.25
13953	COLCH-POST	1	3	5	2	3		0	0	37.91	4.05	167	14	29	20		1	1	13
13954	VEH	0	5	2	2	1		3	2	30.11	5.63	215	24	13	20				19
13955	VEH	0	2	2	0	2	4	0	0	24.6	3.47776	142.333	8	13	1	16	1	1	6.66667
13956	COLCH-POST	1	2	1	1	6	4	1	4	23.08	3.77088	186.667	8	3	10	16	5	22	10.6667
13957	COLCH-POST	0	0	1	0	3	3	1	2	25.51	3.98	120.667	1	3	1	10	5	15	5.83333
13958	VEH	0	0	0	2	0	1	1	0	16.86	6.42	106.667	1	1	20	2	5	1	5
13959	COLCH-POST	0	4	1	1	1		4	0	21.47	5.12	124	23	3	10		20	1	11.4
13960	VEH	0	5	2	1	3	7	3	1	22.7	6.09	118.667	24	13	10		18	8	14.6
13961	VEH	1	7	4	2	0		8	1	16.94	3.81	128	29	28	20		22	8	21.4
13962	VEH	1	3	1	0	0	5	3	1	22.82	5.032	147.5	14	3	1	20	18	8	10.6667
13963	COLCH-POST	0	1	0	0	2	4	2	4	26.99	4.61	185.667	5	1	1	16	11	22	9.33333
13964	VEH	0	3	2	1	0	1	5	3	31.45	5.77	165	14	13	10	2			9.75
13965	VEH	0	1	2	0	0	0	2	4	24.88	4.82	162.5	5	13	1	1	11		6.2
13966	COLCH-POST	2	3	2	1	0	1	2	0	21.46	3.53824	212	14	13	10	2	11	1	8.5
13967	COLCH-POST	0	3	3	1	1	3	1	1	29.45	1.72384	151.333	14	26	10	10		8	13.6
13968	VEH	0	2	1	0	1	1	6	2	46.43	5.24544	174	8	3	1	2		15	5.8
13969	COLCH-POST	0	3	2	0	1	3	1	2	23.34	3.43	175	14	13	1	10	5	15	9.66667
13970	COLCH-POST	0	2	2	1	1	8	2	0	30.45	4.16	236	8	13	10	21	11	1	10.6667
13971	VEH	0	5	3	3	3	3	0	2	38.54	5.61		24	26	29	10	1	15	17.5
13972	COLCH-POST	1	2	2	2	1	1	2	3	13.49	2.97	138	8	13	20			19	15
13973	COLCH-POST	0	3	2	2	0	5	2	4	21.36	4	100.5	14	13	20				15.6667
13974	COLCH-POST	0	9	6	4	1		2	3	30.57	4.24	130.333	30	30	30		11	19	24
13975	VEH	0	2	1	2	1	1	2	4	19.31	4.09	146.667	8	3	20	2			8.25
13976	COLCH-POST	1	0	1	0	3	4	1	1	16.7	3.21	168	1	3	1	16	5	8	5.66667
13977	VEH	1	0	1	0	2	3	5	4	14.95	3.20576	156	1	3	1	10	21	22	9.66667
13978	COLCH-POST	0	5	2	2	0	2	2	3	23.99	3.77	199	24	13	20	9	11	19	16
13979	VEH	0	3	2	2	2	1	2	2	9.58	4.06	136.667	14	13	20	2	11		12
13980	VEH	0	3	2	1	3	3	0	0	26.32	4.31	163.5	14	13	10	10	1	1	8.16667
13981	VEH	0	1	1	1	0	1	1	1	21.07	3.83	175.667	5	3	10	2	5	8	5.5

## Sheet: Exp 1 Grimace Scale
* Cells labeled "N/A" indicate that whiskers were not clearly visible in image
Animal/Timepoint/Image	Total	Orbital Tightening	Nose/Cheek Flattening	Ear Changes	Whisker Changes			Legend
13698 A 1	1	0	0	1	N/A			A=Day 1
13698 A 2	0	0	0	0	N/A			B=Baseline
13698 A 3	1	0	0	1	N/A			C=Day 14
13698 A 4	0	0	0	0	N/A
13698 A 5	1	0	0	1	N/A
13698 A 6	0	0	0	0	0
13698 A 7	1	0	1	0	N/A
13698 A 8	1	0	1	0	0
13698 A 9	1	0	0	1	0
13698 A 10	2	0	1	1	0
		0	0.3	0.5	0		0.8
13698 B 1	1	0	0	1	0
13698 B 2	0	0	0	0	0
13698 B 3	0	0	0	0	0
13698 B 4	0	0	0	0	0
13698 B 5	1	0	0	1	0
13698 B 6	2	0	0	1	1
13698 B 7	2	0	1	0	1
13698 B 8	1	0	1	0	0
13698 B 9	0	0	0	0	0
13698 B 10	0	0	0	0	0
		0	0.2	0.3	0.2		0.7
13698 C 1	1	0	0	1	N/A
13698 C 2	1	1	0	0	0
13698 C 3	0	0	0	0	0
13698 C 4	0	0	0	0	0
13698 C 5	0	0	0	0	N/A
13698 C 6	0	0	0	0	0
13698 C 7	0	0	0	0	N/A
13698 C 8	0	0	0	0	N/A
13698 C 9	0	0	0	0	0
13698 C 10	0	0	0	0	N/A
		0.1	0	0.1	0		0.2
13699 A 1	1	0	0	1	0
13699 A 2	0	0	0	0	0
13699 A 3	2	1	1	0	N/A
13699 A 4	0	0	0	0	0
13699 A 5	2	0	1	0	1
13699 A 6	0	0	0	0	0
13699 A 7	0	0	0	0	0
13699 A 8	1	0	0	1	0
13699 A 9	0	0	0	0	0
13699 A 10	3	0	1	1	1
		0.1	0.3	0.3	0.222222		0.922222
13699 B 1	0	0	0	0	0
13699 B 2	0	0	0	0	0
13699 B 3	0	0	0	0	0
13699 B 4	1	0	0	0	1
13699 B 5	0	0	0	0	0
13699 B 6	0	0	0	0	0
13699 B 7	1	0	1	0	0
13699 B 8	0	0	0	0	0
13699 B 9	1	0	1	0	0
13699 B 10	0	0	0	0	0
		0	0.2	0	0.1		0.3
13699 C 1	0	0	0	0	0
13699 C 2	2	0	1	0	1
13699 C 3	2	0	1	1	0
13699 C 4	1	0	1	0	0
13699 C 5	2	0	1	0	1
13699 C 6	1	0	1	0	0
13699 C 7	1	0	0	1	0
13699 C 8	5	1	1	2	1
13699 C 9	0	0	0	0	0
13699 C 10	2	0	0	2	0
		0.1	0.6	0.6	0.3		1.6
13700 A 1	2	1	0	1	N/A
13700 A 2	1	0	1	0	N/A
13700 A 3	0	0	0	0	0
13700 A 4	1	0	1	0	0
13700 A 5	0	0	0	0	N/A
13700 A 6	0	0	0	0	0
13700 A 7	0	0	0	0	0
13700 A 8	0	0	0	0	0
13700 A 9	0	0	0	0	0
13700 A 10	0	0	0	0	N/A
		0.1	0.2	0.1	0		0.4
13700 B 1	0	0	0	0	0
13700 B 2	0	0	0	0	0
13700 B 3	1	0	1	0	0
13700 B 4	1	0	0	1	N/A
13700 B 5	0	0	0	0	N/A
13700 B 6	1	0	0	1	N/A
13700 B 7	1	0	0	1	0
13700 B 8	0	0	0	0	N/A
13700 B 9	0	0	0	0	0
13700 B 10	0	0	0	0	0
		0	0.1	0.3	0		0.4
13700 C 1	0	0	0	0	N/A
13700 C 2	1	0	0	1	0
13700 C 3	1	0	0	1	0
13700 C 4	0	0	0	0	0
13700 C 5	0	0	0	0	0
13700 C 6	3	0	1	1	1
13700 C 7	2	0	1	1	N/A
13700 C 8	0	0	0	0	0
13700 C 9	0	0	0	0	0
13700 C 10	0	0	0	0	0
		0	0.2	0.4	0.125		0.725
13701 A 1	0	0	0	0	0
13701 A 2	1	0	1	0	0
13701 A 3	0	0	0	0	0
13701 A 4	0	0	0	0	0
13701 A 5	0	0	0	0	N/A
13701 A 6	0	0	0	0	0
13701 A 7	0	0	0	0	N/A
13701 A 8	1	0	1	0	0
13701 A 9	0	0	0	0	N/A
13701 A 10	1	0	1	0	0
		0	0.3	0	0		0.3
13701 B 1	0	0	0	0	0
13701 B 2	0	0	0	0	0
13701 B 3	1	0	1	0	N/A
13701 B 4	0	0	0	0	0
13701 B 5	0	0	0	0	0
13701 B 6	1	0	1	0	0
13701 B 7	0	0	0	0	0
13701 B 8	0	0	0	0	0
13701 B 9	0	0	0	0	0
13701 B 10	0	0	0	0	N/A
		0	0.2	0	0		0.2
13701 C 1	0	0	0	0	N/A
13701 C 2	1	0	1	0	0
13701 C 3	0	0	0	0	0
13701 C 4	1	0	0	1	0
13701 C 5	1	0	0	1	0
13701 C 6	0	0	0	0	0
13701 C 7	0	0	0	0	0
13701 C 8	0	0	0	0	0
13701 C 9	1	1	0	0	0
13701 C 10	0	0	0	0	0
		0.1	0.1	0.2	0		0.4

## Sheet: Exp 2 Cell Counts
* Empty cells are unavailable due to blurry or missing images
Cell Counts in Ipsilateral PHZ
Animal ID	Group	Image 1	Image 2	Image 3	Average/ROI
13784	VEH	281	207	204	230.667
13785	VEH	243	221	262	242
13786	PRE	244	279	247	256.667
13787	POST	237	263	215	238.333
13788	PRE	216	294	298	269.333
13789	PRE	220	195	223	212.667
13790	POST	270	294	282	282
13791	POST	114	114	129	119
13792	VEH	302	350	317	323
13793	VEH	290	296	266	284
13794	VEH	326	315	338	326.333
13795	VEH	293	257	244	264.667
13796	POST	198	249	260	235.667
13797	VEH	247	191	191	209.667
13798	POST	260	271	230	253.667
13799	POST	266			266
13800	PRE	234	238	219	230.333
13801	POST	317	323	213	284.333
13802	PRE	182	157	203	180.667
13803	PRE	330	248	240	272.667
13804	VEH	317			317
13805	PRE	230	214	200	214.667
13806	POST	332	277	243	284
13807	VEH	263	311	253	275.667
13808	PRE	249	249	245	247.667
13809	VEH	196	263		229.5
13810	PRE	242	237	213	230.667
13811	POST	239	225	280	248
13812	POST	277	245	195	239
13813	PRE	269	224	246	246.333

## Sheet: Exp 4 Horizontal Ladder Walk
Animal ID	Group	Ladder Baseline				Ladder 3 day				Ladder 7 day				Ladder 14 day
		Ipsi Forepaw	Contra Forepaw	Ipsi Hindlimb	Contra Hindlimb	Ipsi Forepaw	Contra Forepaw	Ipsi Hindlimb	Contra Hindlimb	Ipsi Forepaw	Contra Forepaw	Ipsi Hindlimb	Contra Hindlimb	Ipsi Forepaw	Contra Forepaw	Ipsi Hindlimb	Contra Hindlimb
13952	COLCH-POST	0	0	0	0	excluded (did not cross ladder)				0	1	1	0	1	0	0	0
13953	COLCH-POST	1	1	0	1	excluded (did not cross ladder)				0	0	0	0	0	0	0	0
13954	VEH	0	1	0	0	excluded (did not cross ladder)				0	2	2	1	0	2	0	0
13955	VEH	0	1	0	1	2	0	0	2	0	0	0	0	0	0	0	0
13956	COLCH-POST	1	0	3	2	1	1	0	1	0	1	0	0	1	2	1	0
13957	COLCH-POST	2	1	0	0	2	0	0	0	0	0	1	0	0	2	0	0
13958	VEH	0	0	0	0	0	0	0	1	0	0	0	1	0	0	0	0
13959	COLCH-POST	1	0	0	0	excluded (did not cross ladder)				0	4	0	0	1	0	0	0
13960	VEH	1	0	0	2	1	2	4	0	0	1	1	0	0	0	0	0
13961	VEH	0	0	0	0	excluded (did not cross ladder)				0	5	2	2	0	1	0	0
13962	VEH	0	0	0	0	1	3	0	1	0	3	0	1	0	1	0	0
13963	COLCH-POST	2	0	0	0	0	0	3	0	1	0	1	0	1	2	0	2
13964	VEH	0	0	0	0	0	1	0	0	1	2	3	0	0	2	1	1
13965	VEH	0	0	0	0	0	0	0	0	1	1	0	0	1	1	1	1
13966	COLCH-POST	0	0	0	0	0	1	1	0	1	1	1	0	0	0	0	0
13967	COLCH-POST	0	1	0	0	0	1	0	2	0	1	0	0	0	0	1	0
13968	VEH	1	0	0	0	0	1	0	0	1	2	0	3	0	1	1	0
13969	COLCH-POST	0	0	0	1	1	1	0	1	0	1	0	0	0	2	1	0
13970	COLCH-POST	0	0	0	1	1	4	0	2	0	1	1	0	0	0	0	0
13971	VEH	0	0	3	0	0	2	0	0	0	0	0	0	1	0	0	1
13972	COLCH-POST	0	0	0	1	1	0	0	0	1	0	0	1	1	3	0	0
13973	COLCH-POST	0	0	0	0	1	2	1	1	0	2	0	0	0	2	1	1
13974	COLCH-POST	0	0	0	1	excluded (did not cross ladder)				1	3	0	0	0	3	0	1
13975	VEH	0	1	0	0	0	0	0	0	0	1	0	2	1	2	1	2
13976	COLCH-POST	1	1	1	0	1	2	0	1	0	0	0	1	0	1	0	0
13977	VEH	2	0	0	0	0	1	2	0	1	2	0	2	1	2	0	1
13978	COLCH-POST	0	0	0	0	1	1	0	0	0	2	0	0	1	2	0	1
13979	VEH	1	0	1	0	0	0	0	1	0	0	1	1	1	3	0	0
13980	VEH	0	0	1	2	0	0	0	1	0	0	0	0	0	0	0	0
13981	VEH	0	0	0	0	1	0	0	0	0	0	1	0	0	1	0	0

## Sheet: Exp 4 Perls Data
* empty cells represent exclusions made due to unclear images in which cells were not countable
Animal ID	Group	Perls Positive Cell Counts				Perls Positive Area
		Image 1 (B)	Image 2 (L)	Image 3 (T)	Average Count
13952	B1	151	216		183.5	5.6
13953	B1		167		167	4.05
13954	A1	215			215	5.63
13955	A1	157	67	203	142.333	3.47776
13956	B1	236	188	136	186.667	3.77088
13957	B1	107	92	163	120.667	3.98
13958	A1	108	93	119	106.667	6.42
13959	B1		99	149	124	5.12
13960	A1	122	75	159	118.667	6.09
13961	A1	128			128	3.81
13962	A2	174	121		147.5	5.032
13963	B2	131	222	204	185.667	4.61
13964	A2	163	172	160	165	5.77
13965	A2	180	145		162.5	4.82
13966	B2	218	178	240	212	3.53824
13967	B2	161	74	219	151.333	1.72384
13968	A2	142	186	194	174	5.24544
13969	B2	175			175	3.43
13970	B2		253	219	236	4.16
13971	A2					5.61
13972	B3	138			138	2.97
13973	B3		89	112	100.5	4
13974	B3	131	98	162	130.333	4.24
13975	A3	156	138	146	146.667	4.09
13976	B3	145	174	185	168	3.21
13977	A3		134	178	156	3.20576
13978	B3		185	213	199	3.77
13979	A3	155	121	134	136.667	4.06
13980	A3		156	171	163.5	4.31
13981	A3	164	207	156	175.667	3.83
